# Supplementary material for: Identification of enzymatic functions of osmo-regulated periplasmic glucan biosynthesis proteins from Escherichia coli reveals a novel glycoside hydrolase family
Source: Commun Biol. 2023 Sep 21;6:961. doi: 10.1038/s42003-023-05336-6 (PMC10514313; doi:10.1038/s42003-023-05336-6)
Supplement: Supplementary file 4 — Supplementary Data1 [file 42003_2023_5336_MOESM4_ESM.xlsx]

## Sheet: Sheet1
Table2
	specific activity (U/mg)			relative activity (%)
	1	2	3	1	2	3
E209Q	0.451173	0.478796	0.490129	3.25164	3.45073	3.5324
D300N	0.126496	0.125148	0.120335	0.911665	0.901951	0.867261
D351N	3.24983	3.56949	3.26049	23.4218	25.7256	23.4986
E385Q	0.26688	0.286289	0.281064	1.92343	2.06331	2.02565
D388N	0.0217761	0.0219609	0.0208787	0.156942	0.158274	0.150474
E439Q	0.762446	0.770176	0.787843	5.49502	5.55072	5.67805
E445Q	1.9384	2.01123	1.91599	13.9702	14.4951	13.8087
R359A	0.0655957	0.0643396	0.0637814	0.472754	0.463701	0.459678
T386L	0.775545	0.788198	0.751728	5.58942	5.68061	5.41777
T386A	0.803402	0.815913	0.801615	5.79018	5.88035	5.7773
T386S	2.44344	2.38429	2.4878	17.61	17.1838	17.9297
W441L	0.870635	0.87135	0.857768	6.27474	6.27989	6.18201
W441F	1.00534	1.02182	1.01829	7.24558	7.36436	7.33891
P78L	7.71753	8.21315	8.51567	55.6209	59.1928	61.3731
P78A	6.47203	6.53641	6.597	46.6445	47.1085	47.5452
N82A	11.8814	12.1186	12.0807	85.63	87.3399	87.0663
Y356F	2.2254	2.27581	2.17138	16.0386	16.402	15.6493
Wild-type	13.6948	13.8752	14.2061	98.6994	100	102.384
Fig. 1b	Substrate specificity of EcOpgD
	relative activity (%)
	1	2	3
gluco-mannan	-0.0229213	-0.183371	-0.730617
PGA	-0.144404	0.234657	0.487365
CMC	0.232078	-0.0143258	0
starch	0.292247	-0.0601685	-0.200562
CM-Curdlan	0.0372471	0.0601685	-0.0286517
Laminarin	0.0229213	0.034382	-0.0630336
Lichenan	0.134663	0.0372471	-0.0888201
Arabinogalactan	0.180505	0.180505	0.0361011
β-glucan (Barley)	0	0.0372471	-0.0229213
T-XG	0.541516	0.126354	-0.0541516
Arabinan	0.32491	0.180505	-0.379061
pustlan	-0.146123	0.206292	-0.306573
β-1,2-glucan	100	96.7509	111.733
Fig. 1c
EcOpgD				EcOpgG
	Reaction velocity (/s)				Reaction velocity (/s)
mg/mL	1	2	3	mg/mL	1	2	3
0.375	0.800206	0.759689	0.698914	0.375	0.0331379	0.0360195	0.0376203
0.875	2.63359	2.5323	2.45126	0.875	0.0432234	0.0441839	0.03698
1.25	3.60599	3.48444	3.44392	1.25	0.0472255	0.0461049	0.0481861
1.75	4.98356	4.78098	4.68982	1.75	0.0531487	0.0505874	0.0491466
2.5	6.95875	6.82707	6.63462	2.5	0.0577912	0.0574711	0.0566706
4	9.89622	9.77467	9.28847	4	0.0757209	0.0691574	0.0762012
6	12.6615	12.1753	11.6587	6	0.0930103	0.0870871	0.0837253
8	14.4138	13.9175	13.644	8	0.113501	0.103416	0.107898
Fig. 1d	optical rotation
sec	deg
0	0.0222
5	0.0391
10	0.0465
15	0.0541
20	0.0619
25	0.0678
30	0.0737
35	0.0784
40	0.0834
45	0.0884
50	0.0914
55	0.0959
60	0.0988
65	0.1021
70	0.1041
75	0.1064
80	0.1097
85	0.1121
90	0.1136
95	0.114
100	0.1154
105	0.1168
110	0.1155
115	0.1203
120	0.1238
125	0.1174
135	0.1223
140	0.0974
145	0.0959
150	0.0958
155	0.0936
160	0.0918
165	0.0889
170	0.0874
175	0.087
180	0.0867
185	0.0852
190	0.0852
195	0.0853
200	0.0849
205	0.0849
210	0.0838
215	0.0838
220	0.0835
225	0.0834
230	0.0831
235	0.0838
240	0.0844
245	0.0841
250	0.0845
255	0.0842
260	0.0844
265	0.0852
270	0.0857
275	0.0859
280	0.0852
285	0.0856
290	0.0861
295	0.0861
300	0.0863
305	0.0871
310	0.0871
315	0.0871
320	0.0868
325	0.0868
330	0.0873
335	0.087
340	0.0867
345	0.0862
350	0.0864
355	0.0867
360	0.0868
Sup. Fig. 1
a					b					c					d					e
pH	data1	data2	data3		pH	data1	data2	data3		temparature	data1	data2	data3		temparature	data1	data2	data3		pH	data1	data2	data3
4	63.3833	63.6321	62.8859		4	101.327	93.4597	100		0	10.0982	7.85414	0		0	95.2607	100.158	100		4	69.4285	65.423	64.4693
4.5	85.9049	84.9768	84.0487		4.5	51.564	53.6493	49.3839		10	26.3675	21.4586	17.3913		10	92.1011	87.2038	75.8294		4.5	74.3877	75.5321	70.5729
5	95.6497	103.306	100		5	77.7251	83.6967	72.3223		20	46.4236	39.5512	38.2889		20	100	95.7346	98.4202		5	90.9818	85.8319	88.5023
5.5	84.9188	84.8608	83.6427		5.5	75.1659	77.8199	57.7251		30	77.5596	63.8149	74.1935		30	81.0427	87.0458	81.0427		5.5	93.4614	93.2707	90.2189
										40	109.958	100	96.3534		40	92.1011	98.8942	102.686
5.5	70.1818	68.0677	68.648		5.5	80.0948	87.4882	57.1564		50	29.8738	26.5077	17.1108		50	69.3523	84.2022	88.1517		5.5	86.1702	88.4752	83.5106
6	68.8138	67.7775	64.1295		6	57.5355	59.5261	44.2654		60	0	0.981767	0		60	1.57978	0	0.947867		6	90.2482	103.901	87.766
6.5	71.5083	70.5549	71.9229		6.5	82.7488	92.0379	75.6398							70	0	0	1.89573		6.5	95.2128	100.177	99.2908
7	66.5753	65.5804	60.0256		7	80.1896	91.2796	78.7678
7.5	64.2953	62.5128	63.2175		7.5	79.9052	76.019	62.3697												6.5	100	100	97.3404
																				7	85.1064	93.2624	94.3262
7.5	54.7194	54.8852	51.7347		7.5	69.4787	64.7393	56.4929												7.5	73.0496	76.773	75.3546
8	42.449	41.6614	42.5734		8	62.7488	55.8294	57.7251
8.5	32.8886	33.9907	35.6148		8.5	92.3223	52.5118	61.6114												7.5	42.5689	43.6181	36.7231
9	31.2564	29.8055	30.3444		9	65.2133	50.8057	67.109												8	35.0744	35.0744	31.9267
																				9	32.2265	31.477	28.3293
9	40.7494	41.7443	37.6818		9	64.1706	59.9052	62.7488
9.5	17.618	17.0376	16.7475		9.5	54.218	51.7536	88.3412												9	42.7188	43.1685	37.1729
10	12.3533	12.229	11.6486		10	46.5403	54.4076	60.4739												10	34.9245	35.5241	31.0273
Sup. Fig. 2
	Kav	log10[Molecular weight (kDa)]
Thyroglobulin	0.0913884	2.82543
Ferritin	0.191564	2.64345
Aldolase	0.333919	2.19866
Conalbumin	0.458699	1.87506
Ovalbumin	0.520211	1.64345
EcOpgD	0.372873	2.09019
EcOpgG	0.373098	2.08951
Sup. Fig. 13c
	Mutation	Mutation Energy	Effect of Mutation	VDW Term	Electrostatic Term	Entropy Term	Non-polar Term
	A:GLY430>ALA	-0.57	STABILIZING	-0.56	-0.52	-0.04	0
	A:TRP431>ALA	2.14	DESTABILIZING	4.51	0.31	-0.34	0
	A:GLU435>ALA	0.28	NEUTRAL	1.89	-0.44	-0.55	0
	B:PRO68>ALA	0.18	NEUTRAL	0.31	-0.04	0.05	0
	B:GLN69>ALA	0.13	NEUTRAL	0.35	0.04	-0.08	0
	B:TYR71>ALA	0.59	DESTABILIZING	1.03	-0.04	0.12	0
	B:ASN72>ALA	1.38	DESTABILIZING	3.32	0.27	-0.52	0
	B:PHE96>ALA	1.04	DESTABILIZING	1.41	0.21	0.29	0
	B:MET100>ALA	0.57	DESTABILIZING	1.16	0.01	-0.02	0
	B:GLY101>ALA	-0.28	NEUTRAL	-0.55	0.01	-0.01	0
	B:PHE102>ALA	1.78	DESTABILIZING	3.53	-0.08	0.07	0
	B:ARG152>ALA	1.01	DESTABILIZING	2.08	-0.09	0.02	0
	B:PHE154>ALA	0.16	NEUTRAL	0.25	0.01	0.04	0
	B:ARG161>ALA	0.52	DESTABILIZING	1.46	0.27	-0.43	0
	B:ARG162>ALA	0.24	NEUTRAL	2.6	-0.71	-0.88	0
	B:ASP163>ALA	1.08	DESTABILIZING	1.68	0.33	0.09	0
	B:SER166>ALA	0.15	NEUTRAL	0.37	-0.12	0.03	0
	B:LEU168>ALA	0.75	DESTABILIZING	1.38	0.1	0.01	0
	B:GLY169>ALA	1.18	DESTABILIZING	2.33	0.1	-0.04	0
	B:ALA170>GLY	0.32	NEUTRAL	0.45	0.13	0.04	0
	B:SER171>ALA	-0.01	NEUTRAL	-0.01	-0.01	0	0
	B:TYR172>ALA	2.96	DESTABILIZING	5.48	0.19	0.15	0
	B:PHE173>ALA	-0.16	NEUTRAL	0.02	-0.34	0	0
	B:ARG174>ALA	3.36	DESTABILIZING	7.9	-0.51	-0.42	0
	B:VAL176>ALA	0.15	NEUTRAL	0.24	0.06	0	0
	B:TYR180>ALA	0.21	NEUTRAL	0.12	0.18	0.08	0
	B:GLN181>ALA	0.47	NEUTRAL	1.77	-0.7	-0.08	0
	B:TYR182>ALA	1.73	DESTABILIZING	3.46	-0.2	0.12	0
	B:GLY183>ALA	-0.35	NEUTRAL	-0.14	-0.55	0	0
	B:LEU184>ALA	-0.44	NEUTRAL	-0.36	-0.5	-0.01	0
	B:SER185>ALA	-0.11	NEUTRAL	0.38	-0.77	0.11	0
	B:ARG187>ALA	1.43	DESTABILIZING	2.05	0.58	0.14	0
	B:THR193>ALA	0.2	NEUTRAL	0.3	0.1	0	0
	B:LYS198>ALA	0.02	NEUTRAL	0.22	-0.17	0	0
	B:GLU199>ALA	0.76	DESTABILIZING	1.92	-0.46	0.04	0
	B:PHE201>ALA	2.34	DESTABILIZING	4.13	0.43	0.07	0
	B:THR268>ALA	0.28	NEUTRAL	0.47	0.02	0.04	0
	B:SER269>ALA	-0.2	NEUTRAL	-0.36	-0.01	-0.02	0
	B:MET270>ALA	-0.07	NEUTRAL	0.46	-0.58	-0.01	0
	B:ASP290>ALA	-0.22	NEUTRAL	0.87	-1.34	0.02	0
	B:LEU314>ALA	0.45	NEUTRAL	0.9	0.24	-0.15	0
	B:MET343>ALA	0.15	NEUTRAL	0.22	0.18	-0.06	0
	B:GLY344>ALA	-0.25	NEUTRAL	-0.57	0.08	-0.01	0
	B:TRP345>ALA	0.06	NEUTRAL	0.11	-0.03	0.03	0
	B:TYR346>ALA	0.2	NEUTRAL	0.44	-0.1	0.04	0
	B:ARG349>ALA	1.37	DESTABILIZING	2.54	0.04	0.1	0
	B:MET368>ALA	0.47	NEUTRAL	0.68	0.06	0.12	0
	B:ILE370>ALA	0.95	DESTABILIZING	1.69	0.2	0.01	0
	B:PRO371>ALA	0.03	NEUTRAL	-0.01	0.03	0.02	0
	B:GLU375>ALA	-0.12	NEUTRAL	-0.33	0.08	0	0
	B:THR376>ALA	-0.07	NEUTRAL	0.26	-0.41	0.01	0
	B:LEU377>ALA	0.96	DESTABILIZING	1.14	0.39	0.25	0
	B:ASP378>ALA	1.36	DESTABILIZING	3.95	-0.75	-0.3	0
	B:ASN379>ALA	-0.04	NEUTRAL	0.06	-0.15	0	0
	B:ILE380>ALA	-0.29	NEUTRAL	-0.28	-0.29	-0.01	0
	B:VAL381>ALA	0.28	NEUTRAL	0.38	0.14	0.02	0

## Sheet: Sheet2
Sup. Fig. 9
WT				E209Q				D300N				D351N				E385Q				E439Q				E445Q				R359A				T386L				T386A				T386S				W441L				W441F
nm	CD[mdeg]	HT[V]		nm	CD[mdeg]	HT[V]		nm	CD[mdeg]	HT[V]		nm	CD[mdeg]	HT[V]		nm	CD[mdeg]	HT[V]		nm	CD[mdeg]	HT[V]		nm	CD[mdeg]	HT[V]		nm	CD[mdeg]	HT[V]		nm	CD[mdeg]	HT[V]		nm	CD[mdeg]	HT[V]		nm	CD[mdeg]	HT[V]		nm	CD[mdeg]	HT[V]		nm	CD[mdeg]
250	2.06949	279.766		250	1.9314	267.893		250	2.12565	270.994		250	2.07799	270.058		250	1.96547	270.933		250	2.02504	274.192		250	2.05415	274.337		250	2.00088	275.026		250	2.02641	276.393		250	2.03897	276.616		250	1.96908	267.545		250	2.06111	277.248		250	2.06839
249.5	2.06099	279.9		249.5	1.93663	268.112		249.5	2.13844	271.186		249.5	2.07929	270.252		249.5	1.96922	271.128		249.5	2.02584	274.361		249.5	2.02371	274.51		249.5	1.9831	275.184		249.5	2.01589	276.549		249.5	2.02097	276.772		249.5	1.97193	267.759		249.5	2.06186	277.405		249.5	2.06638
249	2.06735	280.049		249	1.95726	268.35		249	2.14694	271.399		249	2.06964	270.473		249	1.99035	271.337		249	2.02401	274.553		249	2.01768	274.702		249	2.00924	275.36		249	2.01233	276.732		249	1.99481	276.952		249	1.98871	267.997		249	2.06094	277.58		249	2.03767
248.5	2.07441	280.201		248.5	1.97442	268.6		248.5	2.14205	271.621		248.5	2.06996	270.709		248.5	1.99024	271.56		248.5	2.02558	274.762		248.5	2.02469	274.913		248.5	1.99924	275.552		248.5	2.03327	276.928		248.5	1.97677	277.139		248.5	1.97515	268.247		248.5	2.06606	277.758		248.5	2.02319
248	2.06897	280.342		248	1.9795	268.852		248	2.12041	271.844		248	2.0735	270.94		248	1.98313	271.785		248	2.02674	274.967		248	2.02202	275.119		248	2.0009	275.736		248	2.07258	277.108		248	1.97585	277.312		248	1.98119	268.499		248	2.0849	277.931		248	2.01692
247.5	2.05566	280.481		247.5	1.97354	269.113		247.5	2.10902	272.075		247.5	2.08453	271.178		247.5	2.00629	272.017		247.5	2.02665	275.175		247.5	2.00813	275.329		247.5	1.99817	275.921		247.5	2.08245	277.281		247.5	1.9636	277.484		247.5	1.97878	268.758		247.5	2.07893	278.102		247.5	2.02407
247	2.03775	280.645		247	1.97819	269.382		247	2.06824	272.316		247	2.05066	271.424		247	1.9969	272.263		247	2.02609	275.389		247	2.00612	275.556		247	2.00303	276.116		247	2.06928	277.466		247	1.95892	277.675		247	2.00168	269.026		247	2.08371	278.282		247	2.0381
246.5	2.00985	280.813		246.5	2.00042	269.655		246.5	2.07106	272.566		246.5	2.04445	271.676		246.5	1.99256	272.513		246.5	2.03039	275.612		246.5	1.99456	275.791		246.5	2.00665	276.32		246.5	2.06925	277.666		246.5	1.93234	277.874		246.5	2.01378	269.31		246.5	2.10198	278.477		246.5	2.01666
246	1.9797	280.973		246	1.98729	269.947		246	2.08439	272.829		246	2.04568	271.939		246	1.99869	272.768		246	2.03091	275.836		246	1.97986	276.028		246	2.02737	276.525		246	2.06553	277.869		246	1.92477	278.073		246	2.01741	269.605		246	2.08036	278.668		246	2.00011
245.5	1.94613	281.128		245.5	1.99143	270.253		245.5	2.05103	273.105		245.5	2.04769	272.214		245.5	1.98329	273.03		245.5	2.0423	276.065		245.5	1.99959	276.266		245.5	2.02231	276.735		245.5	2.06684	278.069		245.5	1.91228	278.27		245.5	2.02919	269.913		245.5	2.06021	278.86		245.5	1.99027
245	1.96033	281.299		245	2.00127	270.584		245	2.01562	273.393		245	2.02244	272.515		245	1.95088	273.306		245	2.06772	276.31		245	2.00898	276.522		245	2.03192	276.957		245	2.06572	278.283		245	1.89237	278.492		245	2.04037	270.24		245	2.0367	279.071		245	1.99388
244.5	1.96238	281.498		244.5	1.97784	270.938		244.5	1.98453	273.702		244.5	2.00302	272.84		244.5	1.91574	273.599		244.5	2.05826	276.574		244.5	1.99716	276.807		244.5	2.0063	277.205		244.5	2.04373	278.518		244.5	1.87856	278.736		244.5	2.06434	270.591		244.5	2.03866	279.302		244.5	1.96395
244	1.9646	281.725		244	1.95508	271.324		244	1.98846	274.043		244	1.97861	273.196		244	1.92809	273.924		244	2.04242	276.863		244	2.00178	277.125		244	2.00201	277.484		244	2.03538	278.779		244	1.85528	279.008		244	2.08405	270.97		244	2.04155	279.571		244	1.94659
243.5	1.94839	281.977		243.5	1.93973	271.743		243.5	1.98219	274.417		243.5	1.96904	273.58		243.5	1.92529	274.283		243.5	2.03047	277.174		243.5	1.96774	277.473		243.5	1.99435	277.793		243.5	2.01069	279.064		243.5	1.82742	279.305		243.5	2.07848	271.381		243.5	2.05518	279.862		243.5	1.93151
243	1.95256	282.24		243	1.93776	272.178		243	1.97465	274.803		243	1.95108	273.972		243	1.93129	274.656		243	2.02748	277.49		243	1.98174	277.827		243	1.98356	278.113		243	2.00796	279.358		243	1.8304	279.604		243	2.0707	271.801		243	2.06978	280.163		243	1.9195
242.5	1.93954	282.51		242.5	1.91746	272.628		242.5	1.96105	275.208		242.5	1.95035	274.373		242.5	1.9408	275.038		242.5	2.03223	277.821		242.5	1.96382	278.198		242.5	1.93543	278.447		242.5	1.9873	279.662		242.5	1.83114	279.911		242.5	2.03474	272.238		242.5	2.0802	280.481		242.5	1.91307
242	1.92517	282.803		242	1.90207	273.103		242	1.93749	275.637		242	1.94232	274.792		242	1.92116	275.45		242	2.04629	278.166		242	1.92705	278.586		242	1.90702	278.79		242	1.96861	279.974		242	1.81737	280.235		242	2.02859	272.696		242	2.05856	280.812		242	1.88736
241.5	1.93247	283.115		241.5	1.89677	273.613		241.5	1.92398	276.092		241.5	1.93785	275.245		241.5	1.92484	275.887		241.5	2.05831	278.529		241.5	1.92194	279.005		241.5	1.89895	279.156		241.5	1.92752	280.322		241.5	1.79498	280.584		241.5	1.99445	273.188		241.5	2.0373	281.175		241.5	1.86993
241	1.92682	283.462		241	1.88451	274.164		241	1.89286	276.587		241	1.93149	275.74		241	1.90426	276.359		241	2.05627	278.926		241	1.91055	279.463		241	1.88104	279.559		241	1.902	280.713		241	1.77405	280.968		241	1.97333	273.716		241	2.02061	281.579		241	1.81752
240.5	1.90895	283.845		240.5	1.86973	274.754		240.5	1.89555	277.123		240.5	1.94639	276.279		240.5	1.87837	276.867		240.5	2.06497	279.356		240.5	1.88823	279.953		240.5	1.87352	279.995		240.5	1.89565	281.136		240.5	1.76364	281.38		240.5	1.95919	274.283		240.5	1.98889	282.019		240.5	1.73768
240	1.91505	284.256		240	1.82939	275.382		240	1.83312	277.696		240	1.93853	276.855		240	1.8814	277.407		240	2.02778	279.819		240	1.85626	280.487		240	1.85162	280.465		240	1.90464	281.58		240	1.79019	281.814		240	1.95243	274.888		240	1.95618	282.487		240	1.69155
239.5	1.92109	284.699		239.5	1.8001	276.053		239.5	1.78449	278.305		239.5	1.93374	277.472		239.5	1.84788	277.988		239.5	2.01694	280.305		239.5	1.84284	281.063		239.5	1.82206	280.976		239.5	1.89065	282.053		239.5	1.79403	282.285		239.5	1.90201	275.531		239.5	1.91048	282.996		239.5	1.66004
239	1.92195	285.188		239	1.76264	276.765		239	1.75203	278.958		239	1.91109	278.126		239	1.81832	278.607		239	2.00723	280.835		239	1.79955	281.684		239	1.80106	281.527		239	1.89263	282.573		239	1.77644	282.801		239	1.83546	276.218		239	1.88517	283.548		239	1.63809
238.5	1.8728	285.723		238.5	1.69327	277.519		238.5	1.73943	279.655		238.5	1.89119	278.823		238.5	1.80453	279.268		238.5	1.98752	281.396		238.5	1.72283	282.349		238.5	1.75566	282.115		238.5	1.85968	283.138		238.5	1.77927	283.355		238.5	1.79711	276.946		238.5	1.85575	284.142		238.5	1.59816
238	1.82309	286.287		238	1.63152	278.311		238	1.71073	280.399		238	1.86551	279.555		238	1.7751	279.963		238	1.96947	281.989		238	1.66136	283.055		238	1.73466	282.733		238	1.82137	283.74		238	1.74103	283.938		238	1.74874	277.708		238	1.7998	284.769		238	1.56169
237.5	1.77544	286.89		237.5	1.60892	279.147		237.5	1.67278	281.188		237.5	1.83242	280.321		237.5	1.73258	280.698		237.5	1.95962	282.616		237.5	1.61733	283.802		237.5	1.69464	283.39		237.5	1.8021	284.382		237.5	1.68633	284.554		237.5	1.69459	278.511		237.5	1.75605	285.433		237.5	1.54045
237	1.71572	287.538		237	1.57082	280.034		237	1.61125	282.021		237	1.76918	281.137		237	1.69338	281.472		237	1.94964	283.283		237	1.53685	284.595		237	1.66235	284.092		237	1.78942	285.068		237	1.66248	285.213		237	1.65775	279.359		237	1.67221	286.145		237	1.48933
236.5	1.65711	288.23		236.5	1.51784	280.969		236.5	1.54917	282.899		236.5	1.73294	282.002		236.5	1.66674	282.288		236.5	1.93635	283.995		236.5	1.45533	285.441		236.5	1.63955	284.831		236.5	1.77037	285.797		236.5	1.62128	285.913		236.5	1.6045	280.253		236.5	1.58172	286.904		236.5	1.43044
236	1.60722	288.966		236	1.43802	281.951		236	1.48244	283.823		236	1.6755	282.916		236	1.61092	283.152		236	1.93062	284.743		236	1.39285	286.335		236	1.61588	285.611		236	1.70863	286.567		236	1.56831	286.658		236	1.55297	281.194		236	1.49053	287.704		236	1.37734
235.5	1.53217	289.745		235.5	1.34235	282.982		235.5	1.424	284.794		235.5	1.60584	283.873		235.5	1.54912	284.057		235.5	1.89847	285.528		235.5	1.31062	287.278		235.5	1.5904	286.435		235.5	1.65041	287.378		235.5	1.51786	287.443		235.5	1.49907	282.169		235.5	1.41828	288.55		235.5	1.30098
235	1.43867	290.564		235	1.21967	284.048		235	1.30927	285.808		235	1.50899	284.87		235	1.49163	284.994		235	1.87758	286.343		235	1.20504	288.263		235	1.54563	287.297		235	1.62385	288.22		235	1.48203	288.258		235	1.45831	283.183		235	1.35378	289.434		235	1.23245
234.5	1.34077	291.42		234.5	1.10747	285.148		234.5	1.23653	286.861		234.5	1.41802	285.901		234.5	1.44537	285.965		234.5	1.84029	287.191		234.5	1.10164	289.294		234.5	1.46986	288.198		234.5	1.57965	289.092		234.5	1.42133	289.11		234.5	1.40135	284.233		234.5	1.27426	290.353		234.5	1.14564
234	1.23801	292.313		234	1.0076	286.293		234	1.15702	287.953		234	1.33975	286.965		234	1.39558	286.973		234	1.77785	288.073		234	0.978078	290.375		234	1.39264	289.136		234	1.50112	290.009		234	1.35498	289.998		234	1.35002	285.323		234	1.16188	291.319		234	1.12137
233.5	1.13563	293.237		233.5	0.888545	287.474		233.5	1.08922	289.078		233.5	1.26701	288.056		233.5	1.28214	288.007		233.5	1.73231	288.971		233.5	0.868159	291.488		233.5	1.32086	290.105		233.5	1.37981	290.964		233.5	1.2782	290.915		233.5	1.25	286.436		233.5	1.05654	292.317		233.5	1.03248
233	1.00686	294.158		233	0.770245	288.652		233	0.995526	290.204		233	1.17003	289.144		233	1.22259	289.032		233	1.69492	289.863		233	0.748822	292.593		233	1.2522	291.064		233	1.28013	291.916		233	1.20213	291.828		233	1.19163	287.544		233	0.961216	293.309		233	0.942212
232.5	0.900633	295.075		232.5	0.657618	289.823		232.5	0.876539	291.322		232.5	1.08477	290.223		232.5	1.16356	290.05		232.5	1.62448	290.747		232.5	0.639809	293.695		232.5	1.16703	292.011		232.5	1.20436	292.861		232.5	1.133	292.729		232.5	1.1227	288.646		232.5	0.855816	294.288		232.5	0.82623
232	0.811842	296.032		232	0.610428	291.034		232	0.726895	292.48		232	1.00084	291.342		232	1.06724	291.105		232	1.58124	291.669		232	0.559743	294.846		232	1.09127	292.998		232	1.14561	293.843		232	1.04041	293.663		232	1.01537	289.789		232	0.750074	295.309		232	0.743318
231.5	0.699651	297.044		231.5	0.532326	292.298		231.5	0.627658	293.689		231.5	0.897336	292.512		231.5	1.00099	292.212		231.5	1.51509	292.639		231.5	0.474961	296.045		231.5	1.00559	294.039		231.5	1.06148	294.874		231.5	1.00183	294.65		231.5	0.915628	290.986		231.5	0.647034	296.385		231.5	0.634248
231	0.620638	298.087		231	0.429442	293.59		231	0.541985	294.927		231	0.835945	293.715		231	0.936611	293.345		231	1.465	293.632		231	0.357185	297.275		231	0.957532	295.105		231	1.00571	295.929		231	0.938186	295.665		231	0.823545	292.209		231	0.504078	297.487		231	0.512438
230.5	0.533852	299.143		230.5	0.322834	294.891		230.5	0.433792	296.177		230.5	0.779373	294.928		230.5	0.85971	294.484		230.5	1.43488	294.64		230.5	0.254728	298.523		230.5	0.915371	296.182		230.5	0.927065	297.001		230.5	0.881707	296.697		230.5	0.750281	293.446		230.5	0.41811	298.598		230.5	0.397757
230	0.419871	300.197		230	0.240542	296.187		230	0.311115	297.425		230	0.685912	296.132		230	0.779458	295.623		230	1.39602	295.643		230	0.196038	299.763		230	0.81225	297.264		230	0.839121	298.072		230	0.847361	297.724		230	0.694032	294.673		230	0.321578	299.701		230	0.295008
229.5	0.323539	301.246		229.5	0.155631	297.471		229.5	0.196762	298.665		229.5	0.573552	297.328		229.5	0.685522	296.757		229.5	1.31295	296.645		229.5	0.0920876	301		229.5	0.738689	298.346		229.5	0.776534	299.14		229.5	0.767561	298.742		229.5	0.647821	295.895		229.5	0.24432	300.805		229.5	0.203227
229	0.197454	302.288		229	0.0775136	298.752		229	0.088062	299.898		229	0.475547	298.519		229	0.604366	297.885		229	1.25743	297.64		229	-0.00341568	302.235		229	0.63766	299.42		229	0.736669	300.207		229	0.685829	299.759		229	0.597149	297.114		229	0.137561	301.906		229	0.131961
228.5	0.0796552	303.327		228.5	0.0266752	300.031		228.5	0.0214856	301.127		228.5	0.399786	299.702		228.5	0.543832	299.008		228.5	1.19911	298.635		228.5	-0.0673513	303.466		228.5	0.590179	300.486		228.5	0.639852	301.272		228.5	0.616266	300.776		228.5	0.545185	298.329		228.5	0.0481313	303.003		228.5	0.0443616
228	0.00559972	304.362		228	-0.0509768	301.3		228	-0.0433131	302.344		228	0.343475	300.876		228	0.484328	300.125		228	1.16668	299.624		228	-0.178057	304.677		228	0.524175	301.542		228	0.56	302.329		228	0.54768	301.789		228	0.455569	299.534		228	-0.0677559	304.095		228	-0.0310191
227.5	-0.0571988	305.38		227.5	-0.138731	302.552		227.5	-0.129295	303.541		227.5	0.23045	302.036		227.5	0.404906	301.221		227.5	1.10489	300.594		227.5	-0.217824	305.863		227.5	0.457307	302.583		227.5	0.524755	303.363		227.5	0.48888	302.787		227.5	0.384836	300.715		227.5	-0.142343	305.165		227.5	-0.126328
227	-0.122178	306.38		227	-0.214789	303.782		227	-0.259312	304.715		227	0.128209	303.18		227	0.389874	302.298		227	1.05538	301.553		227	-0.272521	307.033		227	0.41825	303.608		227	0.502754	304.381		227	0.440918	303.769		227	0.322805	301.883		227	-0.223952	306.214		227	-0.233268
226.5	-0.153035	307.397		226.5	-0.261858	305.014		226.5	-0.342469	305.89		226.5	0.0257886	304.33		226.5	0.342726	303.389		226.5	0.999998	302.53		226.5	-0.30862	308.212		226.5	0.376922	304.641		226.5	0.455574	305.409		226.5	0.360691	304.765		226.5	0.258954	303.053		226.5	-0.313291	307.269		226.5	-0.273824
226	-0.219987	308.443		226	-0.331789	306.266		226	-0.396213	307.086		226	-0.0263275	305.497		226	0.313197	304.501		226	0.965717	303.532		226	-0.389157	309.412		226	0.341347	305.703		226	0.402152	306.463		226	0.29818	305.78		226	0.225726	304.247		226	-0.407689	308.355		226	-0.348431
225.5	-0.288721	309.471		225.5	-0.418527	307.497		225.5	-0.443496	308.267		225.5	-0.0797409	306.648		225.5	0.283451	305.595		225.5	0.91312	304.521		225.5	-0.463979	310.594		225.5	0.316957	306.751		225.5	0.321342	307.501		225.5	0.276202	306.78		225.5	0.216558	305.417		225.5	-0.485951	309.423		225.5	-0.412437
225	-0.332153	310.452		225	-0.524043	308.68		225	-0.467276	309.397		225	-0.140218	307.748		225	0.22532	306.642		225	0.869821	305.463		225	-0.554714	311.725		225	0.279561	307.754		225	0.246214	308.497		225	0.218354	307.742		225	0.244422	306.535		225	-0.558968	310.445		225	-0.44302
224.5	-0.404996	311.404		224.5	-0.567792	309.826		224.5	-0.56499	310.495		224.5	-0.208315	308.814		224.5	0.169408	307.662		224.5	0.823357	306.379		224.5	-0.571413	312.824		224.5	0.239743	308.728		224.5	0.20475	309.461		224.5	0.158611	308.671		224.5	0.251182	307.617		224.5	-0.586387	311.435		224.5	-0.46624
224	-0.452288	312.336		224	-0.607273	310.95		224	-0.618361	311.57		224	-0.271126	309.863		224	0.132488	308.663		224	0.793649	307.273		224	-0.620608	313.9		224	0.176029	309.685		224	0.174089	310.404		224	0.110849	309.579		224	0.219951	308.679		224	-0.656595	312.413		224	-0.518597
223.5	-0.502617	313.255		223.5	-0.663807	312.057		223.5	-0.664145	312.63		223.5	-0.265421	310.905		223.5	0.131294	309.652		223.5	0.739092	308.16		223.5	-0.709589	314.968		223.5	0.125003	310.629		223.5	0.13771	311.333		223.5	0.0170802	310.478		223.5	0.17189	309.732		223.5	-0.717228	313.387		223.5	-0.566659
223	-0.540861	314.173		223	-0.699061	313.157		223	-0.689173	313.686		223	-0.27358	311.942		223	0.0953443	310.64		223	0.722056	309.041		223	-0.764738	316.032		223	0.0835284	311.568		223	0.0798457	312.269		223	-0.0180944	311.375		223	0.139347	310.779		223	-0.762112	314.358		223	-0.630493
222.5	-0.582311	315.091		222.5	-0.739444	314.24		222.5	-0.693578	314.734		222.5	-0.274716	312.976		222.5	0.0700394	311.62		222.5	0.721361	309.924		222.5	-0.799075	317.084		222.5	0.0274979	312.508		222.5	0.0560165	313.197		222.5	-0.0318985	312.271		222.5	0.0921382	311.816		222.5	-0.813133	315.324		222.5	-0.677402
222	-0.562494	316.011		222	-0.794394	315.318		222	-0.720814	315.778		222	-0.266883	313.998		222	0.0479149	312.597		222	0.727034	310.806		222	-0.832004	318.133		222	-0.0152128	313.448		222	0.0384687	314.125		222	-0.051195	313.163		222	0.0378413	312.846		222	-0.845696	316.288		222	-0.69856
221.5	-0.551512	316.935		221.5	-0.812306	316.397		221.5	-0.775889	316.826		221.5	-0.282523	315.026		221.5	-0.0104996	313.577		221.5	0.725628	311.692		221.5	-0.851204	319.193		221.5	-0.0328952	314.391		221.5	0.0130343	315.061		221.5	-0.0871763	314.058		221.5	0.00728226	313.878		221.5	-0.898093	317.257		221.5	-0.748347
221	-0.587982	317.871		221	-0.84929	317.479		221	-0.872189	317.882		221	-0.302372	316.057		221	-0.0266556	314.564		221	0.723597	312.584		221	-0.923827	320.255		221	-0.0547325	315.332		221	-0.0511683	316.006		221	-0.0666041	314.956		221	-0.0128423	314.916		221	-0.921718	318.235		221	-0.793289
220.5	-0.614456	318.817		220.5	-0.86151	318.567		220.5	-0.880241	318.946		220.5	-0.308144	317.096		220.5	-0.051946	315.56		220.5	0.703936	313.484		220.5	-0.988619	321.328		220.5	-0.0839859	316.283		220.5	-0.0939705	316.955		220.5	-0.0650215	315.865		220.5	-0.0451551	315.959		220.5	-0.915646	319.222		220.5	-0.843158
220	-0.673547	319.776		220	-0.876395	319.661		220	-0.871993	320.019		220	-0.283316	318.145		220	-0.0542536	316.559		220	0.730884	314.389		220	-1.03232	322.416		220	-0.111449	317.244		220	-0.112769	317.913		220	-0.0895711	316.786		220	-0.0642927	317.012		220	-0.907353	320.226		220	-0.856925
219.5	-0.748381	320.753		219.5	-0.896252	320.775		219.5	-0.87905	321.106		219.5	-0.324508	319.214		219.5	-0.0748563	317.575		219.5	0.735182	315.305		219.5	-1.1185	323.521		219.5	-0.152003	318.224		219.5	-0.100515	318.886		219.5	-0.0799749	317.727		219.5	-0.0963631	318.074		219.5	-0.885904	321.249		219.5	-0.879802
219	-0.785155	321.757		219	-0.8978	321.909		219	-0.86409	322.217		219	-0.32369	320.307		219	-0.119952	318.613		219	0.741837	316.244		219	-1.17175	324.647		219	-0.150864	319.228		219	-0.122928	319.884		219	-0.106539	318.695		219	-0.0839083	319.156		219	-0.902162	322.296		219	-0.895127
218.5	-0.803617	322.783		218.5	-0.876957	323.065		218.5	-0.88008	323.35		218.5	-0.279562	321.415		218.5	-0.103081	319.672		218.5	0.782732	317.202		218.5	-1.2201	325.8		218.5	-0.17466	320.247		218.5	-0.0616976	320.899		218.5	-0.109749	319.679		218.5	-0.114365	320.261		218.5	-0.872895	323.367		218.5	-0.922083
218	-0.796284	323.836		218	-0.860627	324.254		218	-0.918679	324.507		218	-0.26553	322.553		218	-0.0638855	320.752		218	0.835499	318.184		218	-1.27759	326.986		218	-0.228727	321.289		218	-0.0387489	321.94		218	-0.087707	320.685		218	-0.149298	321.39		218	-0.830035	324.468		218	-0.991675
217.5	-0.769423	324.931		217.5	-0.849919	325.477		217.5	-0.888583	325.694		217.5	-0.227477	323.724		217.5	-0.0468521	321.866		217.5	0.892519	319.204		217.5	-1.32852	328.212		217.5	-0.20768	322.364		217.5	-0.014415	323.025		217.5	-0.0429001	321.731		217.5	-0.158278	322.553		217.5	-0.787012	325.61		217.5	-1.00095
217	-0.686668	326.076		217	-0.840608	326.74		217	-0.876369	326.928		217	-0.19364	324.941		217	-0.0822019	323.022		217	0.939693	320.258		217	-1.3367	329.477		217	-0.200579	323.479		217	0.04981	324.153		217	0.0334656	322.818		217	-0.154444	323.757		217	-0.737639	326.795		217	-1.0405
216.5	-0.636985	327.266		216.5	-0.795199	328.055		216.5	-0.822499	328.213		216.5	-0.143052	326.203		216.5	-0.0578222	324.216		216.5	1.06213	321.354		216.5	-1.33194	330.799		216.5	-0.145736	324.645		216.5	0.0938489	325.324		216.5	0.0808268	323.953		216.5	-0.13025	325.006		216.5	-0.734455	328.035		216.5	-1.01857
216	-0.566835	328.505		216	-0.742435	329.43		216	-0.79713	329.555		216	-0.12224	327.511		216	0.0199059	325.458		216	1.15549	322.496		216	-1.32624	332.182		216	-0.0822207	325.859		216	0.127553	326.543		216	0.146875	325.132		216	-0.0168109	326.305		216	-0.644383	329.326		216	-0.992765
215.5	-0.521558	329.808		215.5	-0.642775	330.863		215.5	-0.77781	330.96		215.5	-0.125449	328.883		215.5	0.102983	326.76		215.5	1.17456	323.689		215.5	-1.31688	333.635		215.5	-0.0290326	327.131		215.5	0.19499	327.824		215.5	0.255475	326.364		215.5	0.0721596	327.663		215.5	-0.540148	330.676		215.5	-0.959529
215	-0.484134	331.187		215	-0.554029	332.368		215	-0.706647	332.434		215	-0.0815679	330.331		215	0.126989	328.129		215	1.21515	324.943		215	-1.28168	335.158		215	0.0558009	328.47		215	0.272614	329.168		215	0.335458	327.662		215	0.209416	329.085		215	-0.461509	332.102		215	-0.912784
214.5	-0.421096	332.648		214.5	-0.496947	333.959		214.5	-0.540606	333.994		214.5	0.0172933	331.856		214.5	0.23178	329.571		214.5	1.28752	326.266		214.5	-1.1979	336.772		214.5	0.15917	329.894		214.5	0.34372	330.592		214.5	0.4028	329.036		214.5	0.322425	330.58		214.5	-0.382722	333.613		214.5	-0.869784
214	-0.316575	334.196		214	-0.38737	335.635		214	-0.356407	335.637		214	0.181886	333.456		214	0.325769	331.09		214	1.43228	327.663		214	-1.12784	338.482		214	0.260619	331.398		214	0.45129	332.102		214	0.458677	330.491		214	0.430741	332.159		214	-0.317482	335.212		214	-0.740758
213.5	-0.200505	335.838		213.5	-0.289282	337.408		213.5	-0.283453	337.375		213.5	0.320192	335.15		213.5	0.464637	332.701		213.5	1.53548	329.143		213.5	-1.02863	340.289		213.5	0.351024	332.99		213.5	0.580038	333.706		213.5	0.546993	332.03		213.5	0.544052	333.832		213.5	-0.22527	336.913		213.5	-0.671755
213	-0.0160075	337.587		213	-0.171742	339.292		213	-0.155214	339.227		213	0.466743	336.95		213	0.59052	334.413		213	1.63234	330.72		213	-0.882688	342.214		213	0.432444	334.678		213	0.67982	335.411		213	0.636168	333.667		213	0.680893	335.607		213	-0.084301	338.727		213	-0.617717
212.5	0.154324	339.457		212.5	-0.0318736	341.297		212.5	-0.0123789	341.197		212.5	0.61467	338.863		212.5	0.70394	336.241		212.5	1.75314	332.401		212.5	-0.71781	344.272		212.5	0.540985	336.476		212.5	0.816715	337.227		212.5	0.760555	335.407		212.5	0.797458	337.498		212.5	0.0577594	340.663		212.5	-0.483609
212	0.292385	341.466		212	0.115173	343.441		212	0.148947	343.309		212	0.788419	340.91		212	0.914277	338.194		212	1.90328	334.194		212	-0.499634	346.479		212	0.645939	338.408		212	0.925553	339.169		212	0.908961	337.271		212	0.89027	339.516		212	0.228457	342.731		212	-0.344451
211.5	0.407005	343.63		211.5	0.256175	345.734		211.5	0.383279	345.58		211.5	0.998013	343.106		211.5	1.02486	340.286		211.5	2.06364	336.117		211.5	-0.293472	348.848		211.5	0.800722	340.486		211.5	1.06464	341.255		211.5	1.05058	339.273		211.5	1.07451	341.681		211.5	0.337109	344.955		211.5	-0.259507
211	0.535921	345.961		211	0.398004	348.207		211	0.577394	348.025		211	1.16076	345.459		211	1.19407	342.526		211	2.27128	338.177		211	-0.129991	351.4		211	0.970732	342.719		211	1.17747	343.495		211	1.20834	341.423		211	1.2397	344.004		211	0.481958	347.345		211	-0.123578
210.5	0.676435	348.463		210.5	0.515142	350.867		210.5	0.765051	350.654		210.5	1.29979	347.985		210.5	1.36375	344.936		210.5	2.47282	340.387		210.5	0.0869748	354.155		210.5	1.13291	345.124		210.5	1.41554	345.902		210.5	1.34141	343.733		210.5	1.48038	346.497		210.5	0.643998	349.918		210.5	0.036867
210	0.879318	351.158		210	0.765165	353.72		210	0.992937	353.482		210	1.47602	350.689		210	1.55712	347.517		210	2.65229	342.755		210	0.31981	357.115		210	1.30519	347.701		210	1.6208	348.49		210	1.59757	346.206		210	1.73467	349.174		210	0.854804	352.676		210	0.20834
209.5	1.14239	354.063		209.5	1.00845	356.792		209.5	1.26797	356.518		209.5	1.68857	353.595		209.5	1.82855	350.286		209.5	2.84618	345.3		209.5	0.596378	360.302		209.5	1.52598	350.469		209.5	1.86139	351.278		209.5	1.88322	348.866		209.5	1.99653	352.046		209.5	1.01179	355.646		209.5	0.318039
209	1.44132	357.187		209	1.26702	360.089		209	1.61514	359.779		209	1.96401	356.715		209	2.07322	353.256		209	3.08968	348.026		209	0.900318	363.726		209	1.75562	353.442		209	2.12749	354.27		209	2.09504	351.721		209	2.33191	355.124		209	1.19706	358.841		209	0.513256
208.5	1.72634	360.547		208.5	1.56099	363.629		208.5	1.89837	363.287		208.5	2.25843	360.059		208.5	2.41563	356.44		208.5	3.29025	350.945		208.5	1.26441	367.417		208.5	2.0737	356.639		208.5	2.30293	357.484		208.5	2.36711	354.777		208.5	2.55734	358.433		208.5	1.47796	362.28		208.5	0.766371
208	2.02754	364.151		208	1.94969	367.429		208	2.22367	367.049		208	2.52721	363.638		208	2.71172	359.852		208	3.4358	354.066		208	1.68829	371.387		208	2.3152	360.072		208	2.71041	360.932		208	2.66941	358.058		208	2.85119	361.985		208	1.775	365.969		208	1.17034
207.5	2.31615	368.021		207.5	2.34332	371.507		207.5	2.57236	371.093		207.5	2.797	367.478		207.5	3.03488	363.514		207.5	3.69654	357.41		207.5	2.07392	375.658		207.5	2.55596	363.757		207.5	3.03812	364.63		207.5	3.0166	361.567		207.5	3.10951	365.789		207.5	2.11979	369.93		207.5	1.46219
207	2.68832	372.171		207	2.7159	375.887		207	2.89601	375.44		207	3.14294	371.594		207	3.39397	367.436		207	3.98195	360.995		207	2.49477	380.243		207	2.83858	367.705		207	3.19313	368.592		207	3.27096	365.324		207	3.45191	369.861		207	2.46657	374.172		207	1.84813
206.5	3.00012	376.622		206.5	3.14032	380.584		206.5	3.31506	380.099		206.5	3.42054	376.006		206.5	3.79714	371.633		206.5	4.29871	364.831		206.5	2.82161	385.169		206.5	3.21746	371.935		206.5	3.46684	372.838		206.5	3.54733	369.342		206.5	3.76933	374.228		206.5	2.78438	378.719		206.5	2.34691
206	3.33729	381.386		206	3.55932	385.615		206	3.72663	385.087		206	3.73527	380.722		206	4.14128	376.113		206	4.66777	368.925		206	3.2352	390.452		206	3.55495	376.46		206	3.8248	377.378		206	3.88881	373.637		206	4.03006	378.901		206	3.12929	383.58		206	2.76725
205.5	3.68525	386.48		205.5	4.03575	390.999		205.5	4.1326	390.423		205.5	4.07197	385.767		205.5	4.36093	380.896		205.5	5.06284	373.301		205.5	3.57737	396.104		205.5	3.86043	381.289		205.5	4.20842	382.236		205.5	4.30095	378.228		205.5	4.38818	383.889		205.5	3.52213	388.784		205.5	3.18664
205	4.0971	391.924		205	4.52203	396.755		205	4.4626	396.12		205	4.37504	391.145		205	4.69937	386.002		205	5.40329	377.974		205	4.00657	402.148		205	4.13033	386.455		205	4.53848	387.423		205	4.7001	383.124		205	4.59972	389.216		205	3.87707	394.351		205	3.63245
204.5	4.47032	397.741		204.5	5.01711	402.894		204.5	4.8738	402.201		204.5	4.61638	396.884		204.5	5.06737	391.452		204.5	5.6529	382.96		204.5	4.37682	408.607		204.5	4.4572	391.969		204.5	4.87738	392.961		204.5	4.96815	388.346		204.5	4.99371	394.894		204.5	4.35501	400.299		204.5	3.9582
204	4.87174	403.948		204	5.43458	409.44		204	5.31537	408.69		204	4.90793	402.999		204	5.41193	397.257		204	5.85275	388.275		204	4.73294	415.494		204	4.78339	397.846		204	5.11362	398.868		204	5.2995	393.91		204	5.2744	400.951		204	4.75792	406.645		204	4.29509
203.5	5.13558	410.565		203.5	5.70576	416.412		203.5	5.7162	415.59		203.5	5.00875	409.498		203.5	5.68351	403.44		203.5	6.04688	393.931		203.5	4.95379	422.828		203.5	4.94906	404.094		203.5	5.36448	405.149		203.5	5.47106	399.836		203.5	5.49696	407.394		203.5	5.04007	413.399		203.5	4.74072
203	5.40644	417.609		203	5.8257	423.826		203	6.0832	422.916		203	5.13607	416.404		203	6.04241	410.016		203	6.20385	399.952		203	5.42915	430.637		203	5.07655	410.739		203	5.64931	411.824		203	5.5947	406.135		203	5.67327	414.232		203	5.28546	420.591		203	5.28946
202.5	5.43356	425.085		202.5	5.9242	431.707		202.5	6.32621	430.692		202.5	5.3311	423.727		202.5	6.16357	416.994		202.5	6.35991	406.35		202.5	5.82394	438.924		202.5	5.33569	417.785		202.5	5.6651	418.911		202.5	5.8025	412.813		202.5	5.71191	421.49		202.5	5.46949	428.223		202.5	5.50495
202	5.58678	433.019		202	6.11336	440.057		202	6.45661	438.93		202	5.48161	431.49		202	6.24772	424.381		202	6.61266	413.141		202	6.081	447.714		202	5.52677	425.259		202	5.8772	426.427		202	6.03165	419.9		202	5.75595	429.171		202	5.61226	436.312		202	5.62349
201.5	5.66254	441.447		201.5	6.27194	448.907		201.5	6.55257	447.658		201.5	5.65025	439.717		201.5	6.12007	432.218		201.5	6.73987	420.357		201.5	6.29549	457.03		201.5	5.68111	433.183		201.5	5.89448	434.403		201.5	6.15574	427.419		201.5	5.90282	437.313		201.5	5.79425	444.89		201.5	5.65644
201	5.7457	450.403		201	6.36081	458.296		201	6.64855	456.907		201	5.66359	448.456		201	5.98748	440.524		201	6.82347	428.036		201	6.37831	466.907		201	5.65331	441.589		201	5.93108	442.877		201	6.13137	435.41		201	5.98057	445.96		201	5.9388	453.998		201	5.65732
200.5	5.61652	459.95		200.5	6.17555	468.266		200.5	6.91421	466.725		200.5	5.57607	457.741		200.5	5.963	449.357		200.5	6.57531	436.236		200.5	6.37123	477.402		200.5	5.52682	450.532		200.5	5.89286	451.889		200.5	6.31518	443.918		200.5	6.08172	455.138		200.5	6.13189	463.687		200.5	5.55379
200	5.75404	470.064		200	5.82135	478.804		200	6.59168	477.103		200	5.46563	467.568		200	5.88719	458.719		200	6.46905	444.931		200	6.6529	488.475		200	5.48381	459.984		200	5.62132	461.432		200	6.38872	452.938		200	5.86779	464.854		200	6.2871	473.94		200	5.43788
199.5	5.7983	480.731		199.5	5.82664	489.906		199.5	6.36819	488.021		199.5	5.58197	477.913		199.5	5.74573	468.6		199.5	6.16095	454.145		199.5	6.76378	500.105		199.5	5.25482	469.958		199.5	5.41454	471.501		199.5	6.60324	462.455		199.5	5.67409	475.09		199.5	6.56915	484.737		199.5	5.79378
199	5.96503	492.043		199	5.86477	501.648		199	6.61419	499.55		199	5.5282	488.873		199	5.60963	479.085		199	6.0398	463.966		199	6.6756	512.364		199	4.87252	480.523		199	5.16535	482.181		199	6.43925	472.565		199	5.50244	485.921		199	6.53712	496.156		199	5.70752
198.5	5.9079	504.159		198.5	5.74615	514.091		198.5	6.85534	511.766		198.5	5.3337	500.536		198.5	5.30896	490.306		198.5	6.10641	474.533		198.5	6.61306	525.343		198.5	4.74856	491.796		198.5	4.80669	493.603		198.5	6.38324	483.421		198.5	5.72596	497.449		198.5	6.37727	508.338		198.5	5.42182
198	5.92928	517.185		198	5.16351	527.314		198	6.38415	524.736		198	4.97459	512.981		198	5.2413	502.332		198	5.92031	485.952		198	6.7118	539.068		198	4.64952	503.867		198	4.68707	505.855		198	6.2789	495.122		198	5.38312	509.757		198	6.19166	521.343		198	4.96071
197.5	5.7338	530.795		197.5	4.84682	541.071		197.5	5.84479	538.232		197.5	4.91234	525.989		197.5	5.37938	514.963		197.5	5.8991	498.039		197.5	6.20113	553.269		197.5	4.67257	516.499		197.5	4.50065	518.692		197.5	6.16187	507.423		197.5	4.83364	522.633		197.5	6.24634	534.895		197.5	5.09569
197	5.51385	544.858		197	4.53796	555.276		197	5.48347	552.163		197	4.97719	539.506		197	5.06407	528.15		197	5.66882	510.772		197	5.61435	567.824		197	4.37026	529.63		197	4.57591	532.047		197	6.27327	520.267		197	4.8325	536.006		197	5.54736	548.906		197	4.7636
196.5	5.17115	559.729		196.5	4.18206	570.145		196.5	4.66347	566.774		196.5	4.6434	553.811		196.5	4.43329	542.211		196.5	5.43422	524.493		196.5	4.95158	582.927		196.5	4.38732	543.584		196.5	4.83472	546.244		196.5	6.24337	534.032		196.5	4.84473	550.181		196.5	5.15931	563.65		196.5	4.29028
196	4.28111	575.697		196	3.69044	585.86		196	4.28858	582.26		196	4.22131	569.137		196	3.75941	557.427		196	5.37774	539.571		196	3.62364	598.724		196	4.38657	558.679		196	5.37424	561.596		196	5.45023	549.095		196	4.49687	565.396		196	5.04471	579.376		196	4.47899
195.5	3.87409	592.505		195.5	4.88821	602.161		195.5	4.15034	598.38		195.5	3.20418	585.292		195.5	2.64985	573.655		195.5	5.30678	555.912		195.5	2.63857	614.925		195.5	5.15261	574.736		195.5	5.48465	577.926		195.5	5.77717	565.293		195.5	5.07138	581.46		195.5	3.17055	595.86		195.5	6.03229
195	3.48183	609.249		195	4.50379	618.424		195	5.52623	614.459		195	3.67391	601.569		195	3.37148	590.138		195	5.90438	572.742		195	3.96147	630.863		195	5.66191	590.988		195	5.17002	594.44		195	4.30915	581.812		195	6.16783	597.69		195	2.86528	612.296		195	7.04295
[truncated: 13 more columns]
